# Supplementary material for: Genetic Strain Diversity of Multi-Host RNA Viruses that Infect a Wide Range of Pollinators and Associates is Shaped by Geographic Origins
Source: Viruses. 2020 Mar 24;12(3):358. doi: 10.3390/v12030358 (PMC7150836; doi:10.3390/v12030358)
Supplement: Supplementary file 1 [file viruses-12-00358-s001.zip]

Archive with 2 entries (2 files):
- Supplementary Materials pollinator RNA virus.pdf
- Virus detection PCR.xlsx
