# Supplementary material for: Genetic Strain Diversity of Multi-Host RNA Viruses that Infect a Wide Range of Pollinators and Associates is Shaped by Geographic Origins
Source: Viruses. 2020 Mar 24;12(3):358. doi: 10.3390/v12030358 (PMC7150836; doi:10.3390/v12030358)
Supplement: Supplementary file 1 [file viruses-12-00358-s001.zip › Virus detection PCR.xlsx]

## Sheet: samples and RT-PCR
SAMPLE INFORMATION AND RT-PCR RESULTS
Sample ID	Collection date	Sampling location [lat,long]	Species name	Common name	DWV	BQCV	LhuvBLV1	KBV	MKV	Coinfections
AIR1	2018-04-27	-35.07769, 173.28212	Polistes chinensis	Chinese paper wasp	no	no	no	no	yes	MKV
AIR10	2018-04-27	-35.07769, 173.28212	Celatoblatta	Cockroach	yes	no	no	no	no	DWV
AIR11	2018-04-27	-35.07769, 173.28212	Celatoblatta	Cockroach	yes	no	no	no	no	DWV
AIR12	2018-04-27	-35.07769, 173.28212	Vespula germanica	German wasp	yes	no	no	yes	yes	DWV KBV MKV
AIR13-1	2018-04-27	-35.07769, 173.28212	Apis mellifera	Honey bee	yes	no	no	no	yes	DWV MKV
AIR13-2	2018-04-27	-35.07769, 173.28212	Apis mellifera	Honey bee	yes	no	no	no	no	DWV
AIR13-3	2018-04-27	-35.07769, 173.28212	Apis mellifera	Honey bee	yes	no	no	no	yes	DWV MKV
AIR13-4	2018-04-27	-35.07769, 173.28212	Apis mellifera	Honey bee	yes	no	no	no	yes	DWV MKV
AIR14-1	2018-04-27	-35.07769, 173.28212	Apis mellifera	Honey bee	yes	yes	no	no	no	DWV BQCV
AIR14-2	2018-04-27	-35.07769, 173.28212	Apis mellifera	Honey bee	yes	no	no	no	no	DWV
AIR14-3	2018-04-27	-35.07769, 173.28212	Apis mellifera	Honey bee	yes	yes	no	no	yes	DWV BQCV MKV
AIR14-4	2018-04-27	-35.07769, 173.28212	Apis mellifera	Honey bee	yes	yes	no	no	no	DWV BQCV
AIR14-5	2018-04-27	-35.07769, 173.28212	Apis mellifera	Honey bee	yes	no	no	no	no	DWV
AIR15-1	2018-04-27	-35.07769, 173.28212	Apis mellifera	Honey bee	yes	yes	no	no	yes	DWV BQCV MKV
AIR15-2	2018-04-27	-35.07769, 173.28212	Apis mellifera	Honey bee	yes	yes	no	no	no	DWV BQCV
AIR15-3	2018-04-27	-35.07769, 173.28212	Apis mellifera	Honey bee	yes	yes	no	no	no	DWV BQCV
AIR17-1	2018-04-27	-35.07769, 173.28212	Apis mellifera	Honey bee	yes	no	no	no	no	DWV
AIR17-2	2018-04-27	-35.07769, 173.28212	Apis mellifera	Honey bee	yes	no	no	no	no	DWV
AIR17-3	2018-04-27	-35.07769, 173.28212	Apis mellifera	Honey bee	yes	no	no	no	yes	DWV MKV
AIR17-4	2018-04-27	-35.07769, 173.28212	Apis mellifera	Honey bee	yes	no	no	no	no	DWV
AIR17-5	2018-04-27	-35.07769, 173.28212	Apis mellifera	Honey bee	yes	yes	no	no	no	DWV BQCV
AIR2	2018-04-27	-35.07769, 173.28212	Celatoblatta	Cockroach	yes	no	no	no	no	DWV
AIR4	2018-04-27	-35.07769, 173.28212	Celatoblatta	Cockroach	no	no	no	no	yes	MKV
AIR7	2018-04-27	-35.07769, 173.28212	Polistes chinensis	Chinese paper wasp	yes	no	no	no	no	DWV
AIR8	2018-04-27	-35.07769, 173.28212	Maoriblatta	Cockroach	yes	no	no	no	no	DWV
BEN10-1	2018-04-27	-35.06049, 173.23116	Apis mellifera	Honey bee	yes	no	no	no	no	DWV
BEN10-2	2018-04-27	-35.06049, 173.23116	Apis mellifera	Honey bee	yes	yes	no	no	no	DWV BQCV
BEN10-3	2018-04-27	-35.06049, 173.23116	Apis mellifera	Honey bee	yes	no	no	no	no	DWV
BEN10-4	2018-04-27	-35.06049, 173.23116	Apis mellifera	Honey bee	yes	no	no	no	yes	DWV MKV
BEN11-1	2018-04-27	-35.06049, 173.23116	Apis mellifera	Honey bee	yes	yes	no	no	no	DWV BQCV
BEN11-2	2018-04-27	-35.06049, 173.23116	Apis mellifera	Honey bee	yes	no	no	no	no	DWV
BEN11-3	2018-04-27	-35.06049, 173.23116	Apis mellifera	Honey bee	yes	no	no	no	no	DWV
BEN11-4	2018-04-27	-35.06049, 173.23116	Apis mellifera	Honey bee	yes	no	no	no	no	DWV
BEN13-1	2018-04-27	-35.06049, 173.23116	Apis mellifera	Honey bee	yes	no	no	no	no	DWV
BEN13-2	2018-04-27	-35.06049, 173.23116	Apis mellifera	Honey bee	yes	no	no	no	no	DWV
BEN14-1	2018-04-27	-35.06049, 173.23116	Apis mellifera	Honey bee	yes	no	no	no	no	DWV
BEN14-2	2018-04-27	-35.06049, 173.23116	Apis mellifera	Honey bee	yes	no	no	no	no	DWV
BEN14-3	2018-04-27	-35.06049, 173.23116	Apis mellifera	Honey bee	yes	no	no	no	no	DWV
BEN14-4	2018-04-27	-35.06049, 173.23116	Apis mellifera	Honey bee	yes	no	no	no	no	DWV
BEN14-5	2018-04-27	-35.06049, 173.23116	Apis mellifera	Honey bee	yes	no	no	no	no	DWV
BEN16	2018-04-27	-35.06049, 173.23116	Forficula auricularia	European earwig	yes	no	no	no	no	DWV
BEN18	2018-04-27	-35.06049, 173.23116	Bobilla	Cricket	yes	no	no	yes	no	DWV KBV
BEN2	2018-04-27	-35.06049, 173.23116	Bobilla	Cricket	yes	no	no	no	no	DWV
BEN6	2018-04-27	-35.06049, 173.23116	Leptotarsus	crane fly	yes	no	no	no	no	DWV
HIL4	2018-01-16	-35.096685,173.223495	Stratiomyidae	solider fly	no	no	no	no	no
HIL5	2018-01-16	-35.096685,173.223495	Stratiomyidae	solider fly	no	no	yes	no	no	LhuvBLV1
HO1	2018-01-16	-35.024903,173.316340	Polistes chinensis	Paper wasp	no	no	no	no	yes	MKV
HR12	2018-01-16	-35.106948, 173.225998	Jantia crassipalpis	flesh fly	no	no	no	no	no
HR13	2018-01-16	-35.106948, 173.225998	Jantia crassipalpis	flesh fly	no	no	no	no	no
HR14	2018-01-16	-35.106948, 173.225998	Diaea sp.	Flower Spider	no	no	no	no	no
HR16	2018-01-16	-35.106948, 173.225998	Diaea sp.	Flower Spider	no	no	no	no	no
HR5	2018-01-16	-35.106948, 173.225998	Diaea sp.	Flower Spider	no	no	no	no	no
HR7	2018-01-16	-35.106948, 173.225998	Diaea sp.	Flower Spider	no	no	no	no	no
KA7	2018-01-16	-34.919640, 173.371398	Polistes chinensis	Chinese paper wasp	no	no	no	no	yes	MKV
KA9	2018-01-16	-34.919640, 173.371398	Polistes chinensis	Chinese paper wasp	yes (faint)	no	no	no	yes	MKV
MN1	2018-01-16	-34.989425, 173.536581	Bombus sp.	Bumble bee	no	no	no	no	no
MN2	2018-01-16	-34.989425, 173.536581	Polistes chinensis	Chinese paper wasp	yes (faint)	no	no	no	yes	MKV
QUA1	2018-04-27	-35.116650, 173.285114	Apis mellifera	Honey bee	yes	yes	no	yes	yes	DWV KBV BQCV
QUA10	2018-04-27	-35.116650, 173.285114	Scolopterus penicillatus	Black spined weevil	yes	no	no	no	no	DWV
QUA12	2018-04-27	-35.116650, 173.285114	Apis mellifera	Honey bee	yes	no	no	no	yes	DWV MKV
QUA14	2018-04-27	-35.116650, 173.285114	Apis mellifera	Honey bee	yes	yes	no	yes	yes	DWV KBV BQCV MKV
QUA15	2018-04-27	-35.116650, 173.285114	Vespula vulgaris	Common wasp	no	no	no	yes	yes	KBV MKV
QUA16	2018-04-27	-35.116650, 173.285114	Vespula vulgaris	Common wasp	no	no	no	yes	yes	KBV MKV
QUA2	2018-04-27	-35.116650, 173.285114	Polistes chinensis	Chinese paper wasp	no	no	no	no	yes	MKV
QUA3	2018-04-27	-35.116650, 173.285114	Lycosa	wolf spider	no	no	no	no	no
QUA6	2018-04-27	-35.116650, 173.285114	Vespula vulgaris	Common wasp	yes	no	no	yes	yes	DWV KBV MKV
QUA9	2018-04-27	-35.116650, 173.285114	Forficula auricularia	European earwig	no	no	no	yes	no	KBV
SAL10	2018-04-26	-34.681947, 173.000169	Apis mellifera	Honey bee	yes	no	no	no	yes	DWV MKV
SAL11	2018-04-26	-34.681947, 173.000169	Teleogryllus commodus	black field cricket	no	no	no	no	no
SAL1-1	2018-04-26	-34.681947, 173.000169	Linepithema humile	Argentine ant	no	no	yes	yes	no	KBV LhuvBLV1
SAL1-10	2018-04-26	-34.681947, 173.000169	Linepithema humile	Argentine ant	no	no	yes	yes	no	KBV LhuvBLV1
SAL1-11	2018-04-26	-34.681947, 173.000169	Linepithema humile	Argentine ant	no	no	yes	no	yes	LhuvBLV1MKV
SAL1-12	2018-04-26	-34.681947, 173.000169	Linepithema humile	Argentine ant	no	no	yes	yes	yes	KBV LhuvBLV1MKV
SAL1-13	2018-04-26	-34.681947, 173.000169	Linepithema humile	Argentine ant	no	no	no	yes	no	KBV
SAL1-14	2018-04-26	-34.681947, 173.000169	Linepithema humile	Argentine ant	no	no	yes	yes	no	KBV LhuvBLV1
SAL1-15	2018-04-26	-34.681947, 173.000169	Linepithema humile	Argentine ant	no	no	yes	yes	no	KBV LhuvBLV1
SAL1-16	2018-04-26	-34.681947, 173.000169	Linepithema humile	Argentine ant	no	no	no	yes	no	KBV
SAL1-2	2018-04-26	-34.681947, 173.000169	Linepithema humile	Argentine ant	no	no	yes	no	no	LhuvBLV1
SAL13	2018-04-26	-34.681947, 173.000169	Teleogryllus commodus	black field cricket	no	no	no	no	no
SAL1-3	2018-04-26	-34.681947, 173.000169	Linepithema humile	Argentine ant	no	no	yes	yes	no	KBV LhuvBLV1
SAL14	2018-04-26	-34.681947, 173.000169	Polistes humilis humilis	Australian paper wasp	no	no	no	no	yes	MKV
SAL1-4	2018-04-26	-34.681947, 173.000169	Linepithema humile	Argentine ant	no	no	yes	yes	no	KBV LhuvBLV1
SAL1-5	2018-04-26	-34.681947, 173.000169	Linepithema humile	Argentine ant	no	no	yes	yes	no	KBV LhuvBLV1
SAL1-6	2018-04-26	-34.681947, 173.000169	Linepithema humile	Argentine ant	no	no	yes	yes	yes	KBV LhuvBLV1MKV
SAL1-7	2018-04-26	-34.681947, 173.000169	Linepithema humile	Argentine ant	no	no	yes	yes	no	KBV LhuvBLV1
SAL18	2018-04-26	-34.681947, 173.000169	Teleogryllus commodus	black field cricket	no	no	no	no	no
SAL1-8	2018-04-26	-34.681947, 173.000169	Linepithema humile	Argentine ant	no	no	yes	yes	no	KBV LhuvBLV1
SAL19	2018-04-26	-34.681947, 173.000169	Teleogryllus commodus	black field cricket	no	no	no	no	no
SAL1-9	2018-04-26	-34.681947, 173.000169	Linepithema humile	Argentine ant	no	no	yes	no	yes	LhuvBLV1MKV
SAL2	2018-04-26	-34.681947, 173.000169	Polistes chinensis	Chinese paper wasp	no	no	no	no	yes	MKV
SAL20	2018-04-26	-34.681947, 173.000169	Sphictostethus nitidus	Golden hunter wasp	yes	no	no	no	no	DWV
SAL23	2018-04-26	-34.681947, 173.000169	Polistes chinensis	Chinese paper wasp	no	no	yes	no	yes	LhuvBLV1MKV
SAL24	2018-04-26	-34.681947, 173.000169	Polistes chinensis	Chinese paper wasp	no	no	yes	no	yes	LhuvBLV1MKV
SAL25	2018-04-26	-34.681947, 173.000169	Locusta migratoria	migratory locust	no	no	no	no	no
SAL26	2018-04-26	-34.681947, 173.000169	Bombus sp.	Bumble bee	no	no	no	yes	no	KBV
SAL8	2018-04-26	-34.681947, 173.000169	Bobilla	small field cricket	yes	no	no	no	no	DWV
WAI1	2018-04-26	-35.02177, 173.21626	Maoriblatta	Cockroach	no	no	no	no	no
WAI11	2018-04-26	-35.02177, 173.21626	Austrolestes colensonis	blue damsefly	no	no	no	no	no
WAI12	2018-04-26	-35.02177, 173.21626	Austrolestes colensonis	blue damsefly	no	no	no	no	no
WAI13	2018-04-26	-35.02177, 173.21626	Maoriblatta	Cockroach	no	no	no	no	no
WAI14	2018-04-26	-35.02177, 173.21626	Polistes humilis humilis	Australian paper wasp	no	no	yes	no	yes	LhuvBLV1MKV
WAI16	2018-04-26	-35.02177, 173.21626	Helpis minitabunda	jumping spider	yes	no	yes	no	yes	DWV LhuvBLV1MKV
WAI17	2018-04-26	-35.02177, 173.21626	Bobilla	small field cricket	no	no	no	no	no
WAI18	2018-04-26	-35.02177, 173.21626	Bobilla	small field cricket	no	no	yes	no	no	LhuvBLV1
WAI19	2018-04-26	-35.02177, 173.21626	Bobilla	small field cricket	no	no	no	no	no
WAI2	2018-04-26	-35.02177, 173.21626	Maoriblatta	Cockroach	yes	no	no	no	no	DWV
WAI21	2018-04-26	-35.02177, 173.21626	Steatoda capensis	black cobweb spier	no	no	no	no	no
WAI22	2018-04-26	-35.02177, 173.21626	Steatoda capensis	black cobweb spier	no	no	no	yes	no	KBV
WAI23	2018-04-26	-35.02177, 173.21626	Steatoda capensis	black cobweb spier	no	no	no	yes	yes	KBV MKV
WAI30	2018-04-26	-35.02177, 173.21626	Maoriblatta	Cockroach	no	no	no	no	yes	MKV
WAI33-1	2018-04-26	-35.02177, 173.21626	Apis mellifera	Honey bee	yes	no	no	yes	yes	DWV KBV MKV
WAI33-2	2018-04-26	-35.02177, 173.21626	Apis mellifera	Honey bee	yes	yes	no	no	no	DWV BQCV
WAI33-3	2018-04-26	-35.02177, 173.21626	Apis mellifera	Honey bee	yes	no	no	yes	yes	DWV KBV MKV
WAI33-4	2018-04-26	-35.02177, 173.21626	Apis mellifera	Honey bee	yes	yes	no	no	no	DWV BQCV
WAI34-1	2018-04-26	-35.02177, 173.21626	Apis mellifera	Honey bee	yes	no	no	yes	yes	DWV KBV MKV
WAI34-2	2018-04-26	-35.02177, 173.21626	Apis mellifera	Honey bee	yes	no	no	yes	yes	DWV KBV MKV
WAI34-3	2018-04-26	-35.02177, 173.21626	Apis mellifera	Honey bee	yes	no	no	no	no	DWV
WAI34-4	2018-04-26	-35.02177, 173.21626	Apis mellifera	Honey bee	yes	yes	no	no	yes	DWV BQCV MKV
WAI35	2018-04-26	-35.02177, 173.21626	Maoriblatta	Cockroach	no	no	yes	no	no	LhuvBLV1
WAI36	2018-04-26	-35.02177, 173.21626	Maoriblatta	Cockroach	no	no	no	no	yes	MKV
WAI37	2018-04-26	-35.02177, 173.21626	Xanthocryptus novozealandicus	lemon tree borer parasite	yes	no	no	no	no	DWV
WAI38-1	2018-04-26	-35.02177, 173.21626	Linepithema humile	Argentine ant	yes	no	yes	yes	yes	DWV KBV LhuvBLV1MKV
WAI38-2	2018-04-26	-35.02177, 173.21626	Linepithema humile	Argentine ant	yes	no	yes	no	yes	DWV LhuvBLV1MKV
WAI38-3	2018-04-26	-35.02177, 173.21626	Linepithema humile	Argentine ant	yes	no	yes	no	yes	DWV LhuvBLV1MKV
WAI38-4	2018-04-26	-35.02177, 173.21626	Linepithema humile	Argentine ant	yes	no	no	yes	no	DWV KBV
WAI38-5	2018-04-26	-35.02177, 173.21626	Linepithema humile	Argentine ant	yes	no	yes	no	no	DWV LhuvBLV1
WAI38-6	2018-04-26	-35.02177, 173.21626	Linepithema humile	Argentine ant	yes	no	yes	yes	yes	DWV KBV LhuvBLV1MKV
WAI38-7	2018-04-26	-35.02177, 173.21626	Linepithema humile	Argentine ant	yes	no	yes	no	yes	DWV LhuvBLV1MKV
WAI38-8	2018-04-26	-35.02177, 173.21626	Linepithema humile	Argentine ant	no	no	yes	no	yes	LhuvBLV1MKV
WAI39-1	2018-04-26	-35.02177, 173.21626	Linepithema humile	Argentine ant	yes	no	no	yes	no	DWV KBV
WAI39-2	2018-04-26	-35.02177, 173.21626	Linepithema humile	Argentine ant	yes	no	yes	no	yes	DWV LhuvBLV1MKV
WAI39-3	2018-04-26	-35.02177, 173.21626	Linepithema humile	Argentine ant	yes	no	yes	no	no	DWV LhuvBLV1
WAI39-4	2018-04-26	-35.02177, 173.21626	Linepithema humile	Argentine ant	no	no	yes	no	no	LhuvBLV1
WAI39-5	2018-04-26	-35.02177, 173.21626	Linepithema humile	Argentine ant	yes	no	no	no	no	DWV
WAI39-6	2018-04-26	-35.02177, 173.21626	Linepithema humile	Argentine ant	yes	no	no	no	no	DWV
WAI39-7	2018-04-26	-35.02177, 173.21626	Linepithema humile	Argentine ant	no	no	no	no	no
WAI39-8	2018-04-26	-35.02177, 173.21626	Linepithema humile	Argentine ant	yes	no	yes	yes	no	DWV KBV LhuvBLV1
WAI4	2018-04-26	-35.02177, 173.21626	Celatoblatta	Cockroach	no	no	no	yes	no	KBV
WAI40-1	2018-04-26	-35.02177, 173.21626	Apis mellifera	Honey bee	yes	no	no	yes	yes	DWV KBV MKV
WAI40-2	2018-04-26	-35.02177, 173.21626	Apis mellifera	Honey bee	yes	no	no	yes	yes	DWV KBV MKV
WAI40-3	2018-04-26	-35.02177, 173.21626	Apis mellifera	Honey bee	yes	no	no	yes	yes	DWV KBV MKV
WAI41-1	2018-04-26	-35.02177, 173.21626	Apis mellifera	Honey bee	yes	yes	no	yes	no	DWV KBV BQCV
WAI41-2	2018-04-26	-35.02177, 173.21626	Apis mellifera	Honey bee	yes	yes	no	yes	no	DWV KBV BQCV
WAI41-3	2018-04-26	-35.02177, 173.21626	Apis mellifera	Honey bee	yes	yes	no	yes	yes	DWV KBV BQCV MKV
WAI41-4	2018-04-26	-35.02177, 173.21626	Apis mellifera	Honey bee	yes	yes	no	yes	yes	DWV KBV BQCV MKV
WAI42	2018-04-26	-35.02177, 173.21626	Polistes chinensis	Chinese paper wasp	no	no	no	no	no
WAI5	2018-04-26	-35.02177, 173.21626	Leptotarsus	crane fly	no	no	no	no	no
WAI8	2018-04-26	-35.02177, 173.21626	Celatoblatta	Cockroach	no	no	no	no	yes	MKV
WL2.1	2018-01-16	-35.022270, 173.283750	Celatoblatta	Cockroach	no	no	no	yes (faint)	no
WL2.2	2018-01-16	-35.022270, 173.283750	Celatoblatta	Cockroach	no	no	no	yes	no	KBV
WL3	2018-01-16	-35.022270, 173.283750	Celatoblatta	Cockroach	no	no	no	yes (faint)	no

## Sheet: DWV repliation
DEFORMED WING VIRUS NEGATIVE STRAND RT-PCR
Positive species	n positive	PCR product sequenced	Sample in assay	active replication
Apis mellifera	51	BEN11-1, WAI41-3, AIR14-1, SAL10	pooled	yes
Bobilla	3	BEN18	pooled	no
Celatoblatta	3	AIR2, AIR10	pooled	yes
Forficula auricularia	1	BEN16	BEN16	no
Helpis minitabunda	1	WAI16	WAI16	no
Leptotarsus	1	BEN6	BEN6	no
Linepithema humile	13	WAI39-5, WAI39-6	pooled	yes
Maoriblatta novaeseelandiae	2	AIR8	pooled	no
Polistes chinensis	1	AIR7	AIR7	no
Scolopterus penicillatus	1	QUA10	QUA10	no
Sphictostethus nitidus	1	SAL20	SAL20	no
Vespula germanica	1	AIR12	AIR12	yes
Vespula vulgaris	1	QUA6	QUA6	yes
Xanthocryptus novozealandicus	1	WAI37	WAI37	no

## Sheet: KBV replication
KASHMIR BEE VIRUS NEGATIVE STRAND RT-PCR
Positive species	n positive	PCR product sequenced	Sample in assay	active replication
Apis mellifera	13	WAI41-3	pooled	yes
Bobilla	1	BEN18	BEN18	yes
Bombus sp.	1	SAL26	SAL26	yes
Celatoblatta	4	WL2.2	pooled	no
Forficula auricularia	1	QUA9	QUA9	no
Linepithema humile	18	WAI39-1, SAL1-13	pooled	yes
Steatoda capensis	2	WAI23	pooled	no
Vespula germanica	1	AIR12	AIR12	no
Vespula vulgaris	3	QUA16	pooled	yes

## Sheet: MKV replication
MOKU VIRUS NEGATIVE STRAND RT-PCR
Positive species	n positive	PCR product sequenced	Sample in assay	active replication
Apis mellifera	21	AIR14-3, BEN10-4	pooled	no
Celatoblatta	2	AIR4	AIR4	no
Helpis minitabunda	1	WAI16	WAI16	no
Linepithema humile	11	WAI39-2	pooled	yes
Platyzosteria novaeseelandiae	2	WAI36	WAI36	no
Polistes chinensis	9	QUA2	pooled	yes
Polistes humilis	2		pooled	no
Steatoda capensis	1	WAI23	WAI23	yes
Vespula germanica	1	AIR12	AIR12	yes
Vespula vulgaris	3	QUA15	QUA15	yes

## Sheet: LhuBLV1 replicaton
LINEPITHEMA HUMILE BUNYA-LIKE VIRUS 1 NEGATIVE STRAND RT-PCR
Positive species	n positive	PCR product sequenced	Sample in assay	active replication
Solider fly	1	HIL5	HIL5	no
Helpis minitabunda	1	WAI16	WAI16	no
Bobilla	1	WAI18	WAI18	no
Platyzosteria novaeseelandiae	1	WAI35	WAI35	no
Linepithema humile	25	WAI38-7 SAL1-10	pooled	yes
